# Supplementary material for: A Novel Hemizygous ANOS1 Variant in a Patient With Kallmann Syndrome and Type 2 Diabetes Mellitus: A Case Report
Source: Case Rep Endocrinol. 2026 Jul 22;2026:8624241. doi: 10.1155/crie/8624241 (PMC13392514; doi:10.1155/crie/8624241)
Supplement: Supplementary file 3 — Supporting Information 3 TABLE S4: Summary of reported ANOS1 missense variants clustered in the mutational‐hotspot region (amino acids 131–176) retrieved from the ClinVar database. [file CRIE-2026-8624241-s003.xlsx]

## Sheet: 表格_20260522
Supplementary TABLE 4. Summary of reported ANOS1 missense variants clustered in the mutational‑hotspot region (amino acids 131–176) retrieved from the ClinVar database
Variation (Protein Change)	Gene	Type	Condition	Classification, Review status
NM_000216.4(ANOS1):c.515G>A (p.Cys172Tyr)(C172Y)	ANOS1	Single nucleotide variant (missense variant)	not specified +2 more	Conflicting classifications of pathogenicity ★
NM_000216.4(ANOS1):c.515G>C (p.Cys172Ser)(C172S)	ANOS1	Single nucleotide variant (missense variant)	not provided +1 more	Uncertain significance ★★
NM_000216.4(ANOS1):c.494C>T (p.Ser165Leu)(S165L)	ANOS1	Single nucleotide variant (missense variant)	not provided	Uncertain significance ★
NM_000216.4(ANOS1):c.490T>C (p.Cys164Arg)(C164R)	ANOS1	Single nucleotide variant (missense variant)	not provided	Uncertain significance ★
NM_000216.4(ANOS1):c.488G>A (p.Cys163Tyr)(C163Y)	ANOS1	Single nucleotide variant (missense variant)	not provided	Likely pathogenic ★
NM_000216.4(ANOS1):c.486A>C (p.Lys162Asn)(K162N)	ANOS1	Single nucleotide variant (missense variant)	Hypogonadotropic hypogonadism 1 with or without anosmia	Uncertain significance ★
NM_000216.4(ANOS1):c.484A>G (p.Lys162Glu)(K162E)	ANOS1	Single nucleotide variant (missense variant)	ANOS1‑related disorder	Uncertain significance ★
NM_000216.4(ANOS1):c.482A>G (p.Lys161Arg)(K161R)	ANOS1	Single nucleotide variant (missense variant)	Not Specified	Uncertain significance ★
NM_000216.4(ANOS1):c.470G>T (p.Cys157Phe)(C157F)	ANOS1	Single nucleotide variant (missense variant)	not provided	Uncertain significance ★
NM_000216.4(ANOS1):c.470G>A (p.Cys157Tyr)(C157Y)	ANOS1	Single nucleotide variant (missense variant)	not provided	Uncertain significance ★
NM_000216.4(ANOS1):c.469T>C (p.Cys157Arg)(C157R)	ANOS1	Single nucleotide variant (missense variant)	not provided	Uncertain significance ★
NM_000216.4(ANOS1):c.463A>G (p.Asn155Asp)(N155D)	ANOS1	Single nucleotide variant (missense variant)	not specified +1 more	Benign/Likely benign ★★
NM_000216.4(ANOS1):c.452G>A (p.Cys151Tyr)(C151Y)	ANOS1	Single nucleotide variant (missense variant)	Hypogonadotropic hypogonadism 1 with or without anosmia	Uncertain significance ★
NM_000216.4(ANOS1):c.431C>T (p.Ala144Val)(A144V)	ANOS1	Single nucleotide variant (missense variant)	Hypogonadotropic hypogonadism 1 with or without anosmia	Uncertain significance ★
NM_000216.4(ANOS1):c.422G>A (p.Ser141Asn)(S141N)	ANOS1	Single nucleotide variant (missense variant)	Hypogonadotropic hypogonadism 1 with or without anosmia	Likely pathogenic ★
NM_000216.4(ANOS1):c.421A>G (p.Ser141Gly)(S141G)	ANOS1	Single nucleotide variant (missense variant)	Not Specified	Uncertain significance ★
NM_000216.4(ANOS1):c.409C>G (p.Pro137Ala)(P137A)	ANOS1	Single nucleotide variant (missense variant)	Inborn genetic diseases +1 more	Conflicting classifications of pathogenicity ★
NM_000216.4(ANOS1):c.404C>T (p.Pro135Leu)(P135L)	ANOS1	Single nucleotide variant (missense variant)	Hypogonadotropic hypogonadism 1 with or without anosmia	Uncertain significance ★
NM_000216.4(ANOS1):c.400T>G (p.Cys134Gly)(C134G)	ANOS1	Single nucleotide variant (missense variant)	not provided	Uncertain significance ★
NM_000216.4(ANOS1):c.397A>G (p.Asp133Asn)(D133N)	ANOS1	Single nucleotide variant (missense variant)	Hypogonadotropic hypogonadism 1 with or without anosmia	Uncertain significance ★
